# Supplementary material for: Optimized Microstructure and Improved Magnetic Properties of Pr-Dy-Al-Ga Diffused Sintered Nd-Fe-B Magnets
Source: Materials (Basel). 2021 May 16;14(10):2583. doi: 10.3390/ma14102583 (PMC8156186; doi:10.3390/ma14102583)
Supplement: Supplementary file 1 [file materials-14-02583-s001.zip]

Archive with 1 entries (1 files):
- materials-1203792-supplementary.pdf
